# Supplementary material for: Reliability and Validity of the Dyskinesia Impairment Scale in Children and Young Adults with Inherited or Idiopathic Dystonia
Source: J Clin Med. 2020 Aug 11;9(8):2597. doi: 10.3390/jcm9082597 (PMC7463647; doi:10.3390/jcm9082597)
Supplement: Supplementary file 1 [file jcm-09-02597-s001.zip]

Archive with 7 entries (7 files):
- raw data/Correlation_DIS_BFM.xlsx
- raw data/ICC_INTERRATER_TOTALVALUES.xlsx
- raw data/ICC_TESTRETEST_TOTALVALUES.xlsx
- raw data/INTERRATER_ACTION_REGIONITEMS.xlsx
- raw data/INTERRATER_REST_REGIONITEMS.xlsx
- raw data/TESTRETEST_ACTION_REGIONITEMS.xlsx
- raw data/TESTRETEST_REST_REGIONITEMS.xlsx
