# Supplementary material for: Reliability and Validity of the Dyskinesia Impairment Scale in Children and Young Adults with Inherited or Idiopathic Dystonia
Source: J Clin Med. 2020 Aug 11;9(8):2597. doi: 10.3390/jcm9082597 (PMC7463647; doi:10.3390/jcm9082597)
Supplement: Supplementary file 1 [file jcm-09-02597-s001.zip › raw data/Correlation_DIS_BFM.xlsx]

## Sheet: Sheet1
	BFM	DIS
1S1	67.79	76.25
2S2	71.15	89.45
3S3	50	55.56
5S5	38.46	69.79
6S6	11.05	21.88
7S7	82.69	84.38
8DIS4	23.56	29.5
9DIS5	25.96	37.85
10DIS6	35.58	35.07
11DIS7	34.62	44.1
12DIS8	50	63.89
13DIS9	64.9	73.44
14DIS10	59.13	63.57
16DIS12	75.96	66.81
17DIS14	82.21	83.33
18DIS16	71.15	58.93
19DIS17	11.06	4.51
20DIS18	41.83	56.03
21DIS19	58.17	65
22DIS20	37.5	42.36
