# Supplementary material for: Reliability and Validity of the Dyskinesia Impairment Scale in Children and Young Adults with Inherited or Idiopathic Dystonia
Source: J Clin Med. 2020 Aug 11;9(8):2597. doi: 10.3390/jcm9082597 (PMC7463647; doi:10.3390/jcm9082597)
Supplement: Supplementary file 1 [file jcm-09-02597-s001.zip › raw data/ICC_INTERRATER_TOTALVALUES.xlsx]

## Sheet: INTERRATER
	TOT_DIS%_AD	TOT_DIS%_IV	TOT_DIS%_CL	TOT_DYS%_AD	TOT_DYS%_IV	TOT_DYS%_CL	DYS_ACT%_AD	DYS_ACT%_IV	DYS_ACT%_CL	DYS_R%_AD	DYS_R%_IV	DYS_R%_CL	DYS_ACT_DUR%_AD	DYS_ACT_DUR%_IV	DYS_ACT_DUR%_CL	DYS_ACT_AMP%_AD	DYS_ACT_AMP%_IV	DYS_ACT_AMP%_CL	DYS_R_DUR%_AD	DYS_R_DUR%_IV	DYS_R_DUR%_CL	DYS_R_AMP%_AD	DYS_R_AMP%_IV	DYS_R_AMP%_CL	TOT_CA%_AD	TOT_CA%_IV	TOT_CA%_CL	CA_ACT%_AD	CA_ACT%_IV	CA_ACT%_CL	CA_R%_AD	CA_R%_IV	CA_R%_CL	CA_ACT_DUR%_AD	CA_ACT_DUR%_IV	CA_ACT_DUR%_CL	CA_ACT_AMP%_AD	CA_ACT_AMP%_IV	CA_ACT_AMP%_CL	CA_R_DUR%_AD	CA_R_DUR%_IV	CA_R_DUR%_CL	CA_R_AMP%_AD	CA_R_AMP%_IV	CA_R_AMP%_CL
1S1	44.6	46.25	54.76	73.3	76.25	83.33	71.59	76.39	95.83	75	76.14	73.96	37.5	38.89	50	34.09	37.5	45.83	44.32	40.91	39.58	30.68	35.23	34.38	15.91	16.25	26.19	14.77	20.83	31.94	13.2	9.68	20.16	6.82	9.72	20.83	7.95	11.11	10	7.95	6.82	12.5	9.09	5.68	9.38
2S2	62.9	59.77	80.66	89.84	89.45	95.31	91.88	93.13	96.88	86.46	83.33	92.71	48.13	49.38	50	43.75	43.75	46.88	44.79	43.75	47.92	41.67	39.58	44.79	34.17	30.08	66.02	31.25	31.88	71.25	35.52	24.96	52.8	18.06	16.25	38.13	13.19	15.63	33.13	21.88	15.63	32.29	20.83	15.63	27.08
3S3	45.66	39.76	48.61	67.01	55.56	61.81	68.75	59.9	69.27	63.54	46.88	46.88	37.5	33.33	38.02	31.25	26.56	31.25	37.5	28.13	28.13	26.04	18.75	18.75	24.31	23.96	35.42	16.67	22.4	33.85	36.48	24.96	35.52	10.42	13.54	23.44	6.25	8.85	10.42	26.04	14.58	23.96	16.67	16.67	18.75
5S5	45	41	46.76	72.5	69.79	75	87.5	81.25	83.93	56.25	58.33	64.58	48.08	42.71	46.43	39.42	38.54	37.5	37.5	37.5	35.42	18.75	20.83	29.17	17.5	14.42	24.52	25	25	42.86	8.64	1.92	2.88	13.46	13.39	23.21	11.54	11.61	19.64	4.17	1.04	1.04	7.29	2.08	2.08
6S6	19.1	26.56	30.56	17.36	21.88	33.68	19.79	26.04	37.5	12.5	13.54	26.04	9.9	16.67	23.44	9.9	9.38	14.06	7.29	7.29	19.79	5.21	6.25	6.25	20.83	31.25	27.43	15.1	28.13	23.44	29.76	34.56	32.64	9.9	18.23	16.15	5.21	9.9	7.29	18.75	25	23.96	13.54	14.58	10.42
7S7	77.15	71.88	83.79	89.84	84.38	89.84	95	88.75	94.38	81.25	77.08	82.29	46.88	46.25	48.13	48.13	42.5	46.25	39.58	39.58	41.67	41.67	37.5	40.63	64.45	59.38	77.73	58.13	65	79.38	69.12	46.08	69.12	29.38	33.13	40.63	28.75	31.88	38.75	44.79	28.13	41.67	33.33	26.04	35.42
8DIS4	15.1	15.8	13.54	29.51	29.51	25.69	36.98	43.23	32.81	14.58	2.08	11.46	20.31	26.04	17.71	16.67	20.31	15.1	10.42	1.04	8.33	4.17	1.04	3.13	0.69	2.08	1.39	1.04	1.04	2.08	0	3.84	0	0.52	0.52	1.04	0.52	0.52	1.04	0	2.08	0	0	2.08	0
9DIS5	32.99	23.26	25.87	63.54	37.85	46.18	66.15	36.46	45.31	58.33	40.63	47.92	40.63	22.4	26.04	25.52	14.06	19.27	35.42	26.04	28.13	22.92	14.58	19.79	2.43	8.68	5.56	2.6	4.17	6.25	1.92	16.32	3.84	1.04	2.08	3.65	1.56	2.08	2.6	1.04	9.38	2.08	4.17	8.33	5.21
10DIS6	15.49	24.13	29.51	26.74	35.07	51.39	30.73	41.67	59.38	18.75	21.88	35.42	16.67	24.48	30.73	14.06	17.19	28.65	10.42	12.5	27.08	8.33	9.38	8.33	3.93	13.19	7.64	2.6	14.58	9.9	5.28	9.6	2.88	1.04	8.85	5.21	1.56	5.73	4.69	3.41	6.25	2.08	3.41	5.21	1.04
11DIS7	22.4	27.08	33.85	42.71	44.1	64.93	47.92	53.13	71.35	32.29	26.04	52.08	27.08	27.6	38.54	20.83	27.6	32.81	20.83	15.63	32.29	11.46	10.42	19.79	2.08	10.07	2.78	1.04	11.98	2.6	3.84	5.76	2.88	0.52	6.25	2.08	0.52	5.73	0.52	2.08	3.13	2.08	1.04	2.08	3.13
12DIS8	51.74	49.13	64.11	70.49	63.89	69.29	73.96	70.31	69.27	63.54	51.04	69.32	44.27	42.19	38.54	29.69	28.13	30.73	41.67	32.29	40.91	21.88	18.75	28.41	32.99	34.38	58.93	25.52	35.42	58.85	44.16	29.76	45.76	14.58	19.27	35.94	10.94	16.15	22.92	28.13	18.75	38.64	21.88	15.63	21.59
13DIS9	64.29	56.25	67.74	72.32	73.44	78.91	50	78.13	68.75	76.04	71.88	82.29	25	58.33	50	25	45.83	41.67	46.88	40.63	48.96	29.17	31.25	33.33	56.25	39.06	55.83	37.5	31.25	54.17	54.72	38.4	51.84	25	18.75	37.5	12.5	12.5	16.57	36.46	25	38.54	22.92	16.67	19.79
14DIS10	36.28	38.04	53.04	60.07	63.57	72.14	69.27	66.85	70.11	41.67	57.29	76.04	38.54	41.3	41.3	30.73	29.89	28.8	23.96	34.38	48.96	17.71	22.92	27.08	12.5	12.5	33.93	3.13	4.89	26.09	28.8	24.96	45.12	1.56	2.72	17.39	1.56	2.17	8.7	20.83	17.71	33.33	12.5	12.5	18.75
16DIS12	38.84	37.93	43.65	74.55	66.81	84.58	83.59	72.79	89.58	62.5	58.33	77.08	49.17	37.5	50.74	40	35.29	44.12	35.42	29.17	42.71	27.08	29.17	34.38	3.13	9.05	4.03	2.34	4.41	0	3.84	14.4	9.6	1.56	2.21	0	0.78	2.21	0	2.08	6.25	2.08	4.17	6.25	5.21
17DIS14	35.88	53.01	77.55	69.44	83.33	92.59	85.83	86.67	94.17	48.96	79.17	90.63	48.21	46.43	50	43.75	46.43	50.89	31.25	40.63	45.83	17.71	38.54	44.79	2.31	22.69	62.5	2.5	20.83	67.5	1.92	23.04	51.84	0.83	10	29.17	1.67	10.83	38.33	1.04	11.46	21.88	3.13	16.67	34.38
18DIS16	32.64	38.21	57.29	51.04	58.93	79.86	53.13	64.67	86.46	46.88	47.92	66.67	32.81	38.04	47.4	23.96	29.89	39.06	32.29	25	42.71	14.58	22.92	23.96	14.24	17.5	34.72	12.5	21.2	37.5	16.32	9.6	26.88	5.21	11.41	22.92	7.29	9.78	14.58	8.33	5.21	17.71	9.38	5.21	11.46
19DIS17	2.26	3.3	1.56	4.51	4.51	2.43	5.73	5.73	1.04	2.08	2.08	5.21	2.6	3.13	0.52	3.13	2.6	0.52	1.04	1.04	4.17	1.04	1.04	1.04	0	2.08	0.69	0	2.08	0	0	1.92	1.92	0	1.04	0	0	1.04	0	0	1.04	1.04	0	1.04	1.04
20DIS18	32.42	34.91	42.8	57.81	56.03	78.03	65.63	58.82	86.9	44.79	52.08	62.5	33.75	30.15	45.83	31.88	28.68	41.07	22.92	28.13	33.33	21.88	23.96	29.17	7.03	13.79	7.58	6.88	22.06	8.93	6.72	1.92	4.8	3.75	10.29	4.17	3.13	11.76	4.76	4.17	1.04	3.13	3.13	4.17	4.17
21DIS19	37.32	41.07	54.04	65	65	70.59	83.15	83.15	89.2	30.21	30.21	36.46	46.2	44.57	46.59	36.96	38.59	42.61	19.79	15.63	23.96	10.42	14.58	12.5	9.64	17.14	37.5	10.87	22.83	56.82	6.72	5.76	1.92	4.89	13.04	28.98	5.98	9.78	27.84	3.13	3.13	1.04	4.17	4.17	1.04
22DIS20	32.12	23.96	36.98	53.82	42.36	67.71	63.54	57.81	69.79	34.38	11.46	63.54	35.94	33.33	37.5	27.6	24.48	32.29	23.96	7.29	36.46	10.42	4.17	27.08	10.42	5.56	6.25	6.77	3.13	6.25	16.32	9.6	6.76	3.65	1.56	3.13	3.13	1.56	3.13	8.33	5.21	3.13	8.33	4.17	6.25
