# Supplementary material for: Reliability and Validity of the Dyskinesia Impairment Scale in Children and Young Adults with Inherited or Idiopathic Dystonia
Source: J Clin Med. 2020 Aug 11;9(8):2597. doi: 10.3390/jcm9082597 (PMC7463647; doi:10.3390/jcm9082597)
Supplement: Supplementary file 1 [file jcm-09-02597-s001.zip › raw data/ICC_TESTRETEST_TOTALVALUES.xlsx]

## Sheet: TEST-RETEST
	TOT_DIS%_A	TOT_DIS%_B	TOT_DYS%_A	TOT_DYS%_B	DIS_ACT%_A	DIS_ACT%_B	DYS_R%_A	DYS_R%_B	DYS_ACT_DUR%_A	DYS_ACT_DUR%_B	DYS_ACT_AMP%_A	DYS_ACT_AMP%_B	DYS_R_DUR%_A	DYS_R_DUR%_B	DYS_R_AMP%_A	DYS_R_AMP%_B	TOT_CA%_A	TOT_CA%_B	CA_ACT%_A	CA_ACT%_B	CA_R%_A	CA_R%_B	CA_ACT_DUR%_A	CA_ACT_DUR_B	CA_ACT_AMP%_A	CA_ACT_AMP%_B	CA_R_DUR%_A	CA_R_DUR%_B	CA_R_AMP%_A	CA_R_AMP%_B
1S1	54.76	50.27	83.33	88.59	95.83	88.54	73.96	88.64	50	46.15	45.83	43.27	39.58	47.73	34.38	40.91	26.19	11.96	31.94	18.75	20.16	3.52	20.83	8.33	10	10.42	12.5	2.27	9.38	6.82
2S2	62.9	65.42	89.84	91.53	91.88	94.74	86.46	86.46	48.13	51.39	43.75	48.61	44.79	47.92	41.67	38.54	34.17	37.5	31.25	33.82	35.52	39.36	18.06	18.38	13.19	15.44	21.88	22.92	20.83	22.92
3S3	45.66	45.89	67.01	65	68.75	66.85	63.54	61.46	37.5	39.13	31.25	27.72	37.5	34.38	26.04	27.08	24.31	26.79	16.67	25	36.48	27.84	10.42	13.59	6.25	11.41	26.04	17.71	16.67	15.63
5S5	41	40.41	69.79	67.31	81.25	75	58.33	58.33	42.71	41.07	38.54	33.93	37.5	33.33	29.83	25	14.42	12.98	25	22.32	1.92	1.92	13.39	11.61	11.61	10.71	1.04	1.04	2.08	1.04
6S6	19.1	16.32	17.36	11.81	19.79	12.5	12.5	10.42	9.9	8.33	9.9	4.17	7.29	4.17	5.21	6.25	20.83	20.83	15.1	19.27	29.76	22.08	9.9	11.46	5.21	7.81	18.75	13.54	13.54	11.46
7S7	71.88	72.5	84.38	85.42	88.75	91.88	77.08	72.5	46.25	47.5	42.5	44.38	39.58	37.5	37.5	35	59.38	59.58	65	57.5	46.08	40.8	33.13	33.13	31.88	24.38	28.13	36.25	26.04	27.5
8DIS4	13.54	17.53	25.69	35.07	32.81	36.98	11.46	31.25	17.71	20.31	15.1	16.67	8.33	20.83	3.13	10.42	1.39	0	2.08	0	0	0	1.04	0	1.04	0	0	0	0	0
9DIS5	33.99	23.26	63.54	45.83	66.15	47.4	58.33	42.71	40.63	26.04	25.52	21.35	35.42	26.04	22.92	16.67	2.43	0.69	2.6	1.04	1.92	0	1.04	0.52	1.56	0.52	1.04	0	4.17	0
10DIS6	24.13	37.33	35.07	55.56	41.67	55.21	21.88	56.25	24.48	30.21	17.19	25	12.5	30.21	9.38	26.04	13.19	19.1	14.58	19.79	9.6	16.32	8.85	9.9	5.73	9.9	6.25	9.38	5.21	9.38
11DIS7	22.4	16.49	42.71	31.94	47.92	31.77	32.29	32.29	27.08	18.23	20.83	13.54	20.83	16.67	11.46	15.63	2.08	1.04	1.04	0	3.84	2.88	0.52	0	0.52	0	2.08	2.08	1.04	1.04
12DIS8	50	53.39	49.13	76.07	63.89	81.77	70.31	63.64	51.04	46.35	42.19	35.42	28.13	37.5	32.29	26.14	18.75	30.71	34.38	27.08	35.42	29.92	29.76	15.1	19.27	11.98	16.15	23.86	18.75	14.77
14DIS10	53.04	52.43	72.14	79.86	70.11	82.81	76.04	73.96	41.3	48.96	28.8	38.02	48.96	42.71	27.08	31.25	33.93	25	26.09	25	45.12	23.04	17.39	15.63	8.7	9.38	33.33	15.63	18.75	13.54
16DIS12	37.93	33.4	66.81	65.42	72.79	74.31	58.33	52.08	37.5	40.28	35.92	34.03	29.17	33.33	29.17	18.75	9.05	2.42	4.41	2.63	14.4	1.92	2.21	1.32	2.21	1.32	6.25	1.04	6.25	1.04
17DIS14	53.01	50.22	83.33	68.75	86.67	87.5	79.17	43.75	46.43	44.53	46.43	42.97	40.63	23.96	38.54	19.79	22.69	31.7	20.83	38.28	23.04	21.12	10	20.31	10.83	17.97	11.46	12.5	16.67	12.5
18DIS16	38.21	45.04	58.93	69.85	64.67	73.86	47.92	62.5	38.04	38.07	28.89	35.8	25	31.25	22.92	31.25	17.5	20.22	21.2	23.3	9.6	13.44	11.41	13.07	9.78	10.23	5.21	7.29	5.21	9.38
19DIS17	2.26	3.65	4.51	7.29	5.73	4.17	2.08	13.54	2.6	3.13	3.13	1.04	1.04	7.29	1.04	6.25	0	0	0	0	0	0	0	0	0	0	0	0	0	0
20DIS18	34.91	43.75	56.03	78.13	58.82	78.75	52.08	77.08	30.15	47.37	28.68	35.53	28.13	43.75	23.96	33.33	13.79	9.38	22.06	12.5	1.92	3.84	10.29	6.26	11.76	6.25	1.04	2.08	4.17	5.21
21DIS19	37.32	33.39	65	57.86	83.15	82.07	30.21	11.46	46.2	44.57	36.96	37.5	19.79	8.33	10.42	3.13	9.64	8.93	10.87	11.96	6.72	2.88	4.89	4.89	5.98	7.07	3.13	1.04	4.17	2.08
22DIS20	32.12	33.33	53.82	55.56	63.54	60.94	34.38	44.79	35.94	34.38	27.6	26.56	23.96	29.17	10.42	15.63	10.42	11.11	6.77	9.38	16.32	13.44	3.65	4.69	3.13	4.69	8.33	7.29	8.33	8.33
