# Supplementary material for: Reliability and Validity of the Dyskinesia Impairment Scale in Children and Young Adults with Inherited or Idiopathic Dystonia
Source: J Clin Med. 2020 Aug 11;9(8):2597. doi: 10.3390/jcm9082597 (PMC7463647; doi:10.3390/jcm9082597)
Supplement: Supplementary file 1 [file jcm-09-02597-s001.zip › raw data/INTERRATER_ACTION_REGIONITEMS.xlsx]

## Sheet: ACTION_DUR
	EYES_D_ACT_DUR			EYES_D_ACT2_DUR			EYES_CA_ACT_DUR			EYES_CA_ACT2_DUR			MOUTH_D_ACT_DUR			MOUTH_D_ACT2_DUR			MOUTH_CA_ACT_DUR			MOUTH_CA_ACT2_DUR			NECK_D_ACT_DUR			NECK_D_ACT2_DUR			NECK_CA_ACT_DUR			NECK_CA_ACT2_DUR			TRUNK_D_ACT_DUR			TRUNK_D_ACT2_DUR			TRUNK_CA_ACT_DUR			TRUNK_CA_ACT2_DUR			RAP_D_ACT_DUR
1S1	2	4	2	2	4	3	0	0	1	0	1	1	4	4	4	4	4	4	1	2	2	2	3	2	/	/	/	/	/	/	/	/	/	/	/	/	/	/	/	/	/	/	/	/	/	/	/	/	4
2S2	4	4	4	4	4	4	2	4	4	2	3	2	4	4	4	4	4	4	1	4	4	1	2	2	4	4	4	4	4	4	3	3	2	3	3	3	/	/	/	/	/	/	/	/	/	/	/	/	4
3S3	4	2	4	4	4	4	0	3	4	0	0	3	4	4	3	4	4	4	2	2	4	4	4	4	4	4	4	0	4	0	0	0	0	0	0	0	0	0	0	0	0	0	0	3	0	0	0	0	4
5S5	4	3	3	2	2	3	0	1	0	0	0	0	3	4	4	4	4	4	3	1	3	4	2	2	/	/	/	4	4	4	/	/	/	0	2	2	/	/	/	/	/	/	/	/	/	/	/	/	/
6S6	0	4	0	4	2	1	0	0	0	0	0	0	4	4	1	4	4	0	0	0	0	0	0	0	2	0	4	2	0	4	2	2	1	3	4	1	1	3	0	2	4	0	3	4	4	4	4	3	0
7S7	4	3	3	4	4	4	3	2	4	2	2	3	4	4	4	4	4	4	3	2	2	4	2	2	4	4	4	4	4	4	2	4	2	1	3	2	/	/	/	/	/	/	/	/	/	/	/	/	4
8DIS4	0	0	0	3	0	0	0	0	1	0	0	0	1	0	3	1	0	4	0	0	0	0	0	0	4	0	0	0	0	0	0	0	0	0	0	0	4	0	0	3	0	0	0	0	0	0	0	0	2
9DIS5	3	4	4	4	4	4	0	0	1	1	1	1	4	4	4	4	4	4	0	0	0	0	0	0	4	4	4	4	4	4	1	2	0	1	2	0	0	0	4	0	4	4	0	2	0	0	0	0	0
10DIS6	0	2	0	4	2	2	0	0	0	0	3	1	4	4	3	1	1	2	0	1	1	0	0	0	4	0	0	2	2	0	2	0	0	0	0	0	0	0	0	1	0	0	0	0	0	0	0	0	4
11DIS7	3	4	4	4	4	4	0	0	0	3	4	0	4	4	4	4	4	4	0	0	0	0	0	0	2	4	3	4	4	2	0	0	0	0	0	0	0	4	4	1	0	0	0	0	0	0	0	0	0
12DIS8	1	0	1	4	3	4	0	1	0	1	1	1	4	2	4	4	4	4	4	4	3	0	4	1	4	4	4	4	4	4	2	4	1	1	2	0	4	4	3	0	0	4	3	4	3	4	4	2	4
13DIS9	3	2	2	3	2	2	1	2	2	2	3	2	/	/	/	/	/	/	/	/	/	/	/	/	/	/	/	/	/	/	/	/	/	/	/	/	/	/	/	/	/	/	/	/	/	/	/	/	/
14DIS10	2	1	0	4	1	4	0	1	0	0	2	0	4	4	4	4	4	4	1	0	0	0	1	0	2	4	4	2	4	1	0	3	0	0	2	0	2	4	0	1	4	0	0	3	1	0	0	0	4
16DIS12	4	3	3	/	/	/	0	0	2	/	/	/	4	4	4	/	/	/	0	0	0	/	/	/	/	/	/	3	4	4	/	/	/	0	0	0	/	/	/	/	/	/	/	/	/	/	/	/	4
17DIS14	3	3	2	3	3	3	0	1	0	0	0	0	4	4	3	4	4	3	3	1	0	1	1	1	/	/	/	2	3	3	/	/	/	2	2	0	/	/	/	/	/	/	/	/	/	/	/	/	4
18DIS16	4	4	2	4	4	4	0	2	1	0	3	1	4	4	4	4	4	3	0	0	0	1	0	0	3	4	4	4	4	4	3	4	2	3	4	2	2	4	0	/	3	0	1	3	0	/	3	0	4
19DIS17	1	1	3	1	0	0	0	0	0	0	0	0	0	0	1	0	0	1	0	0	0	0	0	0	3	0	0	0	0	0	0	0	0	0	0	0	1	0	0	0	0	0	0	0	0	0	0	0	0
20DIS18	0	3	0	4	3	4	0	1	2	0	0	0	4	4	4	/	4	4	0	0	2	/	1	2	2	3	2	1	3	3	3	0	0	0	0	0	/	4	/	/	/	/	/	0	/	/	/	/	2
21DIS19	2	3	4	4	4	4	0	0	0	0	1	0	4	4	4	4	4	4	0	2	0	0	2	1	4	4	4	4	4	4	1	1	0	1	3	0	3	3	3	/	/	/	1	3	1	/	/	/	4
22DIS20	2	3	1	4	1	4	2	2	2	0	3	4	4	4	4	4	4	4	0	0	0	0	0	0	0	4	4	4	2	0	0	0	0	0	0	0	0	4	4	0	0	0	0	0	0	0	0	0	2
[truncated: 95 more columns]

## Sheet: ACTION_AMP
	EYES_D_ACT_AMP			EYES_D_ACT2_AMP			EYES_CA_ACT_AMP			EYES_CA_ACT2_AMP			MOUTH_D_ACT_AMP			MOUTH_D_ACT2_AMP			MOUTH_CA_ACT_AMP			MOUTH_CA_ACT2_AMP			NECK_D_ACT_AMP			NECK_D_ACT2_AMP			NECK_CA_ACT_AMP			NECK_CA_ACT2_AMP			TRUNK_D_ACT_AMP			TRUNK_D_ACT2_AMP			TRUNK_CA_ACT_AMP			TRUNK_CA_ACT2_AMP			RAP_D_ACT_AMP
1S1	2	3	2	2	4	2	0	0	2	0	1	2	4	4	3	4	3	4	2	1	2	2	1	1	/	/	/	/	/	/	/	/	/	/	/	/	/	/	/	/	/	/	/	/	/	/	/	/	3
2S2	3	4	1	3	3	4	1	3	2	2	3	2	4	4	4	4	3	3	2	4	2	1	3	1	3	4	4	3	4	4	1	2	2	2	2	2	/	/	/	/	/	/	/	/	/	/	/	/	3
3S3	1	2	1	4	4	4	0	1	1	0	0	1	3	1	2	2	2	2	1	2	1	2	2	2	2	2	2	0	1	0	0	0	0	0	0	0	0	0	0	0	0	0	0	1	0	0	0	0	4
5S5	3	4	4	2	2	2	0	1	0	0	0	0	4	4	3	4	4	3	2	1	2	4	2	2	/	/	/	2	2	3	/	/	/	0	1	2	/	/	/	/	/	/	/	/	/	/	/	/	/
6S6	0	2	0	2	3	1	0	0	0	0	0	0	1	1	1	1	2	0	0	0	0	0	0	0	1	0	1	3	0	1	2	1	1	1	1	1	1	1	0	1	2	0	1	1	1	1	2	1	0
7S7	3	4	4	4	4	4	2	2	3	2	3	3	4	4	4	4	4	4	4	3	2	3	2	2	4	2	3	3	2	3	3	2	2	3	2	1	/	/	/	/	/	/	/	/	/	/	/	/	4
8DIS4	0	0	0	1	0	0	0	0	1	0	0	0	1	0	1	2	0	1	0	0	0	0	0	0	2	0	0	0	0	0	0	0	0	0	0	0	1	0	0	1	0	0	0	0	0	0	0	0	4
9DIS5	3	2	4	2	3	3	0	0	1	1	2	2	2	3	3	2	4	3	0	0	0	0	0	0	2	2	3	2	2	2	1	1	0	1	1	0	0	0	1	0	2	1	0	1	0	0	0	0	0
10DIS6	0	3	0	3	4	2	0	0	0	0	4	2	3	4	3	1	1	1	0	1	1	0	0	0	2	0	0	1	1	0	1	0	0	0	0	0	0	0	0	3	0	0	0	0	0	0	0	0	2
11DIS7	4	4	4	4	4	4	0	0	0	2	1	0	4	4	4	3	4	3	0	0	0	0	0	0	4	3	3	2	4	3	0	0	0	0	0	0	0	2	1	4	0	0	0	0	0	0	0	0	0
12DIS8	1	0	1	3	3	3	0	1	0	1	2	1	2	1	3	3	3	3	2	2	2	0	2	1	2	2	3	2	3	1	2	3	1	2	1	0	1	2	2	0	0	1	1	1	1	2	2	1	2
13DIS9	2	3	2	2	1	2	1	1	1	1	1	1	/	/	/	/	/	/	/	/	/	/	/	/	/	/	/	/	/	/	/	/	/	/	/	/	/	/	/	/	/	/	/	/	/	/	/	/	/
14DIS10	1	4	0	2	2	3	0	1	0	0	1	0	2	3	2	2	4	3	1	0	0	0	1	0	3	1	3	3	1	2	0	1	0	0	1	0	2	1	0	3	1	0	0	1	2	0	0	0	3
16DIS12	2	1	2	/	/	/	0	0	1	/	/	/	4	4	4	/	/	/	0	0	0	/	/	/	/	/	/	4	3	4	/	/	/	0	0	0	/	/	/	/	/	/	/	/	/	/	/	/	3
17DIS14	3	4	2	3	4	1	0	3	0	0	0	0	4	4	4	4	4	2	3	1	0	2	2	2	/	/	/	4	4	2	/	/	/	2	3	0	/	/	/	/	/	/	/	/	/	/	/	/	4
18DIS16	3	4	2	4	4	2	0	4	2	0	4	2	3	4	4	3	4	3	0	0	0	1	0	0	2	3	3	4	4	4	1	2	2	2	3	2	2	1	0	/	2	0	1	1	0	/	1	0	3
19DIS17	1	1	1	1	0	0	0	0	0	0	0	0	0	0	4	0	0	1	0	0	0	0	0	0	2	0	0	0	0	0	0	0	0	0	0	0	1	0	0	0	0	0	0	0	0	0	0	0	0
20DIS18	0	2	0	3	3	3	0	1	1	0	0	0	3	3	3	/	4	3	0	0	2	/	1	2	3	3	2	1	3	2	2	0	0	0	0	0	/	1	/	/	/	/	/	0	/	/	/	/	4
21DIS19	3	1	1	3	4	3	0	0	0	0	1	0	3	3	3	3	4	2	0	1	0	0	1	1	2	3	3	2	2	2	1	2	0	1	2	0	2	2	2	/	/	/	1	1	2	/	/	/	3
22DIS20	2	3	3	2	1	3	1	1	3	0	3	1	3	4	3	2	4	3	0	0	0	0	0	0	0	2	2	2	1	0	0	0	0	0	0	0	0	1	1	0	0	0	0	0	0	0	0	0	3
[truncated: 95 more columns]
