# Supplementary material for: Reliability and Validity of the Dyskinesia Impairment Scale in Children and Young Adults with Inherited or Idiopathic Dystonia
Source: J Clin Med. 2020 Aug 11;9(8):2597. doi: 10.3390/jcm9082597 (PMC7463647; doi:10.3390/jcm9082597)
Supplement: Supplementary file 1 [file jcm-09-02597-s001.zip › raw data/INTERRATER_REST_REGIONITEMS.xlsx]

## Sheet: R_DUR
	EYES_D_R_DUR			EYES_CA_R_DUR			MOUTH_D_R_DUR			MOUTH_CA_R_DUR			NECK_D_R_DUR			NECK_CA_R_DUR			TRUNK_D_R_DUR			TRUNK_CA_R_DUR			RAP_D_R_DUR			RAP_CA_R_DUR			LAP_D_R_DUR			LAP_CA_R_DUR			RAD_D_R_DUR			RAD_CA_R_DUR			LAD_D_R_DUR			LAD_CA_R_DUR			RLP_D_R_DUR
1S1	3	4	3	0	1	2	4	4	4	2	3	3	0	4	4	4	0	0	1	0	0	0	0	0	4	4	4	0	2	0	4	4	4	0	0	0	4	4	4	0	1	0	4	4	4	0	1	0	4
2S2	4	4	4	2	4	4	4	4	4	3	4	4	4	4	4	4	4	4	1	3	2	0	2	0	3	4	4	0	3	0	4	4	4	0	3	2	4	4	4	3	3	2	4	4	4	2	2	3	4
3S3	2	0	1	0	1	4	3	4	3	4	4	4	4	4	4	3	3	1	0	0	0	0	2	0	4	4	2	2	3	4	1	0	3	0	1	0	4	4	4	3	4	4	1	3	3	2	1	3	0
5S5	2	1	0	0	0	0	2	2	0	0	0	1	4	4	4	1	0	0	0	0	0	0	0	0	0	3	4	0	0	0	4	4	4	0	1	2	4	4	4	0	0	0	4	4	4	0	0	0	4
6S6	0	0	0	1	0	1	0	3	2	4	3	3	4	4	4	1	4	1	0	4	0	3	3	4	0	0	0	2	2	2	0	4	0	1	2	1	0	0	0	1	0	0	0	0	0	1	1	0	1
7S7	2	0	2	3	3	3	1	1	2	4	3	4	3	4	2	4	4	4	0	4	2	2	4	4	4	4	4	3	4	4	4	4	4	4	4	4	4	4	4	2	3	4	4	4	2	3	2	4	4
8DIS4	0	0	0	0	0	0	1	0	2	1	0	0	0	0	0	0	0	0	0	0	0	0	0	0	0	4	0	0	0	0	0	0	0	0	0	0	0	0	0	0	0	0	0	0	0	1	0	0	0
9DIS5	4	4	4	1	0	1	0	3	4	0	0	0	4	4	4	2	2	0	0	0	4	0	0	0	2	0	2	0	0	0	4	4	4	0	0	0	3	4	4	1	0	0	4	4	4	2	0	0	0
10DIS6	0	2	0	1	0	0	4	4	1	3	2	2	2	4	0	0	0	0	1	0	0	0	0	0	2	4	3	0	0	0	1	0	0	0	0	0	0	4	4	0	0	47	0	0	0	0	0	0	1
11DIS7	2	2	2	0	0	0	4	4	4	0	0	0	4	4	0	0	2	0	0	4	4	0	0	0	0	1	4	0	0	0	4	4	4	0	0	0	1	4	2	1	0	0	0	4	0	0	0	0	0
12DIS8	1	0	1	1	1	1	4	4	4	1	2	1	4	0	4	2	3	2	1	4	2	3	4	2	2	4	3	0	4	3	4	4	3	1	4	4	0	4	3	1	2	1	0	47	4	4	47	4	3
13DIS9	1	3	2	1	2	2	4	4	4	3	3	4	4	4	4	3	4	3	4	4	4	0	2	0	4	4	4	2	3	4	4	4	4	0	3	4	4	4	4	3	4	3	4	4	4	3	4	1	3
14DIS10	0	4	0	0	1	0	4	4	4	1	0	0	1	4	0	0	3	0	2	3	0	0	3	1	4	4	0	1	1	1	4	4	1	3	4	4	4	4	4	1	3	3	4	4	4	4	4	4	4
16DIS12	4	4	4	0	0	0	4	4	4	0	0	0	2	4	4	0	0	0	4	4	4	0	0	0	0	4	4	0	0	0	3	4	4	0	0	0	4	4	0	0	0	0	4	4	4	3	0	2	1
17DIS14	2	4	2	1	1	0	2	3	2	2	1	1	4	4	4	1	1	0	2	4	0	0	0	0	3	2	0	1	2	0	2	3	0	1	2	0	4	4	4	0	2	0	4	4	4	0	2	0	4
18DIS16	4	4	3	0	3	3	4	4	4	0	0	1	3	4	4	2	3	2	3	1	0	0	2	0	4	4	4	0	2	1	1	4	0	0	4	0	4	4	4	2	1	1	1	4	0	1	2	0	0
19DIS17	1	0	0	0	0	0	0	0	0	0	0	0	0	0	0	0	1	0	0	0	0	0	0	0	0	4	1	0	0	0	0	0	0	0	0	0	0	0	0	1	0	0	0	0	0	0	0	0	0
20DIS18	0	2	0	0	0	2	4	3	4	1	0	2	3	4	2	0	1	0	1	3	3	0	0	0	4	4	4	0	0	0	3	4	3	0	2	0	2	4	1	0	0	0	3	4	0	0	0	0	1
21DIS19	1	4	2	0	0	0	1	4	1	1	1	1	3	3	0	1	0	0	0	0	0	0	0	0	0	0	0	0	0	0	0	0	0	0	0	0	1	4	4	0	0	0	4	4	4	0	0	0	0
22DIS20	2	1	0	1	3	3	0	2	3	1	0	2	1	4	0	0	0	1	0	4	4	0	0	0	0	4	0	0	0	0	0	4	0	0	0	0	4	4	4	1	0	0	0	4	4	0	0	0	0
[truncated: 23 more columns]

## Sheet: R_AMP
	EYES_D_R_RAMP			EYES_CA_R_RAMP			MOUTH_D_R_RAMP			MOUTH_CA_R_RAMP			NECK_D_R_RAMP			NECK_CA_R_RAMP			TRUNK_D_R_RAMP			TRUNK_CA_R_RAMP			RAP_D_R_RAMP			RAP_CA_R_RAMP			LAP_D_R_RAMP			LAP_CA_R_RAMP			RAD_D_R_RAMP			RAD_CA_R_RAMP			LAD_D_R_RAMP			LAD_CA_R_RAMP			RLP_D_R_RAMP
1S1	3	4	2	0	1	2	4	4	4	1	3	2	0	4	3	4	0	0	1	0	0	0	0	0	2	3	2	0	1	0	4	4	3	0	0	0	4	4	3	0	1	0	4	4	2	0	1	0	3
2S2	3	4	3	1	4	3	2	2	2	2	1	2	4	4	4	2	2	2	1	1	2	0	1	0	4	4	4	0	3	0	3	4	4	0	1	2	4	4	4	3	3	2	4	4	4	2	2	2	3
3S3	1	0	1	0	2	1	3	1	2	3	2	2	1	1	2	1	1	1	0	0	0	0	1	0	2	4	4	2	1	2	1	0	2	0	1	0	4	4	4	4	3	3	1	3	2	2	1	2	0
5S5	2	1	0	0	0	0	3	2	0	0	0	2	1	2	1	1	0	0	0	0	0	0	0	0	0	2	1	0	0	0	3	4	2	0	2	1	2	4	2	0	0	0	2	3	2	0	0	0	2
6S6	0	0	0	1	0	1	0	1	1	1	1	1	1	2	2	1	1	1	0	1	0	1	1	1	0	0	0	1	1	1	0	1	0	1	1	1	0	0	0	1	0	0	0	0	0	1	1	0	1
7S7	2	0	3	3	2	3	2	3	2	2	2	2	2	2	2	2	2	2	0	2	1	1	1	1	4	4	4	4	4	3	4	4	4	2	4	3	4	4	4	3	4	4	4	4	4	3	4	3	3
8DIS4	0	0	0	0	0	0	1	0	1	1	0	0	0	0	0	0	0	0	0	0	0	0	0	0	0	1	0	0	0	0	0	0	0	0	0	0	0	0	0	0	0	0	0	0	0	1	0	0	0
9DIS5	3	2	4	1	0	1	0	4	3	0	0	0	2	2	2	1	2	0	0	0	1	0	0	0	1	0	2	0	0	0	2	4	3	0	0	0	2	2	2	1	0	0	2	2	2	3	0	0	0
10DIS6	0	0	0	1	0	0	1	1	1	1	1	1	3	1	0	0	0	0	1	0	0	0	0	0	1	1	2	0	0	0	1	0	0	0	0	0	0	3	3	0	0	47	0	0	0	0	0	0	1
11DIS7	4	3	3	0	0	0	2	4	3	0	0	0	1	1	0	0	1	0	0	1	1	0	0	0	0	1	1	0	0	0	1	4	1	0	0	0	2	1	2	1	0	0	0	2	0	0	0	0	0
12DIS8	1	0	1	1	1	2	1	3	2	1	1	2	1	0	2	1	1	1	2	1	1	1	1	1	1	1	2	0	1	1	2	3	1	1	2	2	0	1	1	2	2	1	0	47	1	2	47	2	1
13DIS9	1	1	2	1	1	2	3	2	3	2	2	2	3	3	3	1	2	2	1	2	1	0	1	0	3	3	2	1	1	2	3	3	3	0	1	2	4	3	2	2	1	1	4	4	2	2	2	2	3
14DIS10	0	1	0	0	1	0	1	1	1	1	0	0	1	1	0	0	1	0	1	1	0	0	1	2	1	1	0	1	2	1	2	3	2	1	1	1	4	4	3	2	1	1	4	4	4	1	2	1	1
16DIS12	4	4	4	0	0	0	4	4	3	0	0	0	4	2	2	0	0	0	2	2	2	0	0	0	0	2	1	0	0	0	3	4	4	0	0	0	2	4	0	0	0	0	4	4	4	3	0	2	1
17DIS14	1	4	2	1	1	0	3	3	2	2	2	1	3	4	1	1	1	0	2	1	0	0	0	0	3	4	0	3	4	0	3	4	0	1	3	0	4	4	2	0	4	0	2	3	1	0	4	0	4
18DIS16	4	4	2	0	4	2	2	3	2	0	0	1	3	2	2	1	1	2	2	1	0	0	1	0	3	4	3	0	1	2	3	2	0	0	1	0	3	2	2	2	1	2	2	2	0	2	2	0	0
19DIS17	1	0	0	0	0	0	0	0	0	0	0	0	0	0	0	0	1	0	0	0	0	0	0	0	0	1	1	0	0	0	0	0	0	0	0	0	0	0	0	1	0	0	0	0	0	0	0	0	0
20DIS18	0	2	0	0	0	1	3	2	2	1	0	2	2	2	2	0	1	0	1	1	1	0	0	0	2	3	3	0	0	0	4	2	3	0	1	0	2	3	2	0	0	0	3	4	0	0	0	0	1
21DIS19	1	1	1	0	0	0	2	1	1	1	1	1	1	1	0	1	0	0	0	0	0	0	0	0	0	0	0	0	0	0	0	0	0	0	0	0	3	3	2	0	0	0	4	4	3	0	0	0	0
22DIS20	2	2	0	1	3	3	0	3	1	1	0	1	1	1	0	0	0	1	0	1	1	0	0	0	0	2	0	0	0	0	0	2	0	0	0	0	1	4	3	1	0	0	0	4	3	0	0	0	0
[truncated: 23 more columns]
