# Supplementary material for: Reliability and Validity of the Dyskinesia Impairment Scale in Children and Young Adults with Inherited or Idiopathic Dystonia
Source: J Clin Med. 2020 Aug 11;9(8):2597. doi: 10.3390/jcm9082597 (PMC7463647; doi:10.3390/jcm9082597)
Supplement: Supplementary file 1 [file jcm-09-02597-s001.zip › raw data/TESTRETEST_ACTION_REGIONITEMS.xlsx]

## Sheet: ACTION_DUR
	EYES_D_ACT_DUR		EYES_D_ACT2_DUR		EYES_CA_ACT_DUR		EYES_CA_ACT2_DUR		MOUTH_D_ACT_DUR		MOUTH_D_ACT2_DUR		MOUTH_CA_ACT_DUR		MOUTH_CA_ACT2_DUR		NECK_D_ACT_DUR		NECK_D_ACT2_DUR		NECK_CA_ACT_DUR		NECK_CA_ACT2_DUR		TRUNK_D_ACT_DUR		TRUNK_D_ACT2_DUR		TRUNK_CA_ACT_DUR		TRUNK_CA_ACT2_DUR		RAP_D_ACT_DUR		RAP_D_ACT2_DUR		RAP_CA_ACT_DUR		RAP_CA_ACT2_DUR		LAP_D_ACT_DUR		LAP_D_ACT2_DUR		LAP_CA_ACT_DUR		LAP_CA_ACT2_DUR		RAD_D_ACT_DUR
1S1	4	/	4	/	0	/	1	/	4	4	4	4	2	1	3	2	/	/	/	4	/	/	/	0	/	/	/	/	/	/	/	/	4	4	4	4	2	0	2	1	4	4	/	4	2	0	/	0	4
2S2	4	4	4	4	4	2	2	2	4	4	4	4	4	2	2	1	4	4	4	4	2	4	3	4	/	/	/	/	/	/	/	/	3	4	4	4	0	1	0	0	4	4	4	4	0	1	0	0	4
3S3	4	4	4	4	4	4	3	2	3	4	4	/	4	3	4	/	4	4	0	4	0	0	0	0	0	0	0	0	0	0	0	0	4	4	4	4	1	2	2	4	3	4	3	4	0	0	1	2	4
5S5	4	2	2	4	0	0	0	0	3	4	4	4	3	0	4	3	/	0	4	4	0	0	/	1	/	/	/	/	0	/	0	/	/	4	4	4	/	0	3	2	4	4	4	4	0	1	1	0	4
6S6	0	0	1	0	0	2	0	1	1	4	0	2	0	0	0	0	4	0	4	0	1	2	1	2	0	0	0	0	4	2	3	3	0	0	0	0	0	0	1	0	1	0	0	0	0	0	1	0	0
7S7	4	3	4	4	3	4	2	0	4	4	4	4	3	4	4	2	4	4	4	4	2	4	1	1	/	/	/	/	/	/	/	/	4	4	4	4	4	4	4	4	4	4	4	4	3	3	4	4	4
8DIS4	0	3	0	0	0	0	0	0	0	0	0	2	0	0	0	0	0	0	0	0	0	0	0	0	0	4	0	0	0	0	0	0	4	4	4	4	0	0	1	0	0	2	0	0	0	0	0	0	4
9DIS5	4	4	4	4	1	1	1	0	4	4	4	4	0	0	0	0	4	4	4	4	0	0	0	0	4	4	4	0	0	0	0	0	3	0	0	0	0	0	0	0	4	4	3	4	0	0	0	0	4
10DIS6	0	0	4	4	0	1	0	0	4	2	1	3	0	0	0	0	4	4	2	3	2	1	0	1	0	1	1	2	0	0	0	0	4	4	4	3	2	2	1	3	3	4	0	2	4	2	0	1	2
11DIS7	4	2	4	4	0	0	0	0	4	4	4	4	0	0	0	0	3	4	2	3	0	0	0	0	4	0	0	0	0	0	0	0	0	0	0	0	0	0	0	0	4	2	4	0	0	0	0	0	4
12DIS8	1	3	4	4	0	0	1	0	4	4	4	4	4	3	0	0	4	4	4	4	2	2	1	1	4	3	0	4	3	1	4	1	4	4	2	2	1	0	2	2	4	4	1	3	3	1	1	2	3
14DIS10	1	4	1	4	1	2	2	3	4	4	4	4	0	0	1	0	4	4	4	4	3	0	2	0	4	4	4	2	3	2	0	0	4	4	4	4	2	0	2	0	4	4	4	4	2	2	3	3	4
16DIS12	4	2	/	/	0	0	/	/	4	4	/	4	0	0	/	0	/	/	3	4	/	0	0	0	/	/	/	/	/	/	/	/	4	4	4	3	0	0	0	0	4	4	4	4	0	0	0	0	4
17DIS14	3	1	3	2	0	0	0	0	4	4	4	4	3	2	1	4	/	/	2	4	/	/	2	0	/	/	/	/	/	/	/	/	4	4	4	4	0	2	3	2	4	2	4	4	1	2	1	1	4
18DIS16	4	1	4	4	0	0	0	0	4	3	4	4	0	0	1	0	3	4	4	4	3	3	3	3	2	1	/	2	1	2	/	2	4	4	3	2	1	2	2	3	4	4	2	4	1	1	2	3	1
19DIS17	3	4	0	0	0	0	0	0	1	0	1	0	0	0	0	0	0	2	0	0	0	0	0	0	0	0	0	0	0	0	0	0	0	0	0	0	0	0	0	0	0	0	0	0	0	0	0	0	0
20DIS18	0	2	4	3	0	0	0	2	4	4	/	4	0	2	/	1	2	3	1	3	3	2	0	1	/	/	/	/	/	/	/	/	2	4	4	4	1	0	4	0	2	4	3	4	1	0	2	0	4
21DIS19	4	4	4	4	0	1	0	0	4	4	4	4	0	0	1	0	4	4	4	3	0	0	0	1	3	1	/	/	1	0	/	/	3	4	1	2	0	0	0	0	3	4	3	4	0	0	0	0	4
22DIS20	1	2	4	3	2	2	4	0	4	4	4	4	0	1	0	2	4	3	0	0	0	0	0	0	4	4	0	0	0	0	0	0	0	0	0	0	0	0	0	0	0	0	0	0	0	0	0	0	4
[truncated: 47 more columns]

## Sheet: ACTION_AMP
	EYES_D_ACT_AMP		EYES_D_ACT2_AMP		EYES_CA_ACT_AMP		EYES_CA_ACT2_AMP		MOUTH_D_ACT_AMP		MOUTH_D_ACT2_AMP		MOUTH_CA_ACT_AMP		MOUTH_CA_ACT2_AMP		NECK_D_ACT_AMP		NECK_D_ACT2_AMP		NECK_CA_ACT_AMP		NECK_CA_ACT2_AMP		TRUNK_D_ACT_AMP		TRUNK_D_ACT2_AMP		TRUNK_CA_ACT_AMP		TRUNK_CA_ACT2_AMP		RAP_D_ACT_AMP		RAP_D_ACT2_AMP		RAP_CA_ACT_AMP		RAP_CA_ACT2_AMP		LAP_D_ACT_AMP		LAP_D_ACT2_AMP		LAP_CA_ACT_AMP		LAP_CA_ACT2_AMP		RAD_D_ACT_AMP
1S1	3	/	4	/	0	/	1	/	4	4	3	3	1	2	1	2	/	/	/	4	/	/	/	0	/	/	/	/	/	/	/	/	3	2	4	4	1	0	1	2	4	4	/	4	1	0	/	0	4
2S2	1	3	4	3	2	1	2	2	4	4	3	3	2	1	1	1	4	3	4	2	2	3	2	2	/	/	/	/	/	/	/	/	2	4	3	4	0	2	0	0	4	4	4	4	0	2	0	0	4
3S3	1	1	4	4	1	1	1	2	2	3	2	/	1	1	2	/	2	3	0	1	0	0	0	0	0	0	0	0	0	0	0	0	4	4	4	4	2	2	2	2	4	1	2	1	0	0	1	2	3
5S5	3	1	2	4	0	0	0	0	4	4	4	4	2	0	4	2	/	0	2	4	0	0	/	1	/	/	/	/	0	/	0	/	/	2	4	2	/	0	2	2	3	3	3	2	0	1	1	0	4
6S6	0	0	1	0	0	1	0	1	1	1	0	1	0	0	0	0	1	0	1	0	1	1	1	2	0	0	0	0	1	1	1	1	0	0	0	0	0	0	1	0	4	0	0	0	0	0	1	0	0
7S7	3	4	4	3	2	2	2	0	4	4	4	4	4	3	3	1	4	3	3	3	3	1	3	1	/	/	/	/	/	/	/	/	4	4	4	4	4	2	4	4	4	4	4	4	4	3	3	3	4
8DIS4	0	1	0	0	0	0	0	0	0	0	0	1	0	0	0	0	0	0	0	0	0	0	0	0	0	1	0	0	0	0	0	0	4	4	4	4	0	0	1	0	0	1	0	0	0	0	0	0	4
9DIS5	4	4	3	2	1	1	2	0	3	3	3	3	0	0	0	0	3	3	2	3	0	0	0	0	1	1	1	0	0	0	0	0	1	0	0	0	0	0	0	0	4	4	4	4	0	0	0	0	1
10DIS6	0	0	3	1	0	1	0	0	3	1	1	1	0	0	0	0	2	4	1	4	1	1	0	1	0	1	3	3	0	0	0	0	2	4	3	4	2	2	1	3	2	4	0	2	3	1	0	1	2
11DIS7	4	2	4	4	0	0	0	0	4	3	3	3	0	0	0	0	3	1	3	1	0	0	0	0	1	0	0	0	0	0	0	0	0	0	0	0	0	0	0	0	1	2	2	0	0	0	0	0	2
12DIS8	1	2	3	2	0	0	1	0	2	2	3	3	2	2	0	0	2	2	2	2	2	2	2	1	1	2	0	2	1	1	2	1	2	4	2	4	2	0	1	2	2	4	2	4	2	2	2	1	3
14DIS10	4	1	2	4	1	1	1	1	3	3	4	3	0	0	1	0	1	1	1	1	1	0	1	0	1	1	1	1	1	1	0	0	2	4	4	4	2	0	1	0	3	4	4	4	1	2	1	1	4
16DIS12	2	2	/	/	0	0	/	/	4	3	/	4	0	0	/	0	/	/	4	3	/	0	0	0	/	/	/	/	/	/	/	/	3	3	3	3	0	0	0	0	3	4	3	3	0	0	0	0	4
17DIS14	3	1	3	2	0	0	0	0	4	3	4	4	3	3	2	4	/	/	4	4	/	/	2	0	/	/	/	/	/	/	/	/	4	4	3	4	0	1	2	2	4	3	3	4	1	2	2	2	4
18DIS16	3	2	4	3	0	0	0	0	3	4	3	3	0	0	1	0	2	2	4	4	1	2	2	2	2	2	/	2	1	2	/	2	3	4	3	4	2	1	2	2	4	4	4	4	1	1	1	3	3
19DIS17	1	1	0	0	0	0	0	0	4	0	1	0	0	0	0	0	0	1	0	0	0	0	0	0	0	0	0	0	0	0	0	0	0	0	0	0	0	0	0	0	0	0	0	0	0	0	0	0	0
20DIS18	0	1	3	3	0	0	0	2	3	4	/	4	0	2	/	1	3	3	1	3	2	2	0	1	/	/	/	/	/	/	/	/	4	2	3	2	3	0	3	0	4	2	2	3	3	0	2	0	3
21DIS19	1	1	3	2	0	2	0	0	3	2	2	2	0	0	1	0	3	3	2	3	0	0	0	2	2	2	/	/	2	0	/	/	3	3	1	2	0	0	0	0	4	4	3	4	0	0	0	0	4
22DIS20	3	2	3	1	3	1	1	0	3	3	3	2	0	1	0	1	2	2	0	0	0	0	0	0	1	1	0	0	0	0	0	0	0	0	0	0	0	0	0	0	0	0	0	0	0	0	0	0	3
[truncated: 47 more columns]
