# Supplementary material for: Reliability and Validity of the Dyskinesia Impairment Scale in Children and Young Adults with Inherited or Idiopathic Dystonia
Source: J Clin Med. 2020 Aug 11;9(8):2597. doi: 10.3390/jcm9082597 (PMC7463647; doi:10.3390/jcm9082597)
Supplement: Supplementary file 1 [file jcm-09-02597-s001.zip › raw data/TESTRETEST_REST_REGIONITEMS.xlsx]

## Sheet: R_DUR
	EYES_D_R_DUR		EYES_CA_R_DUR		MOUTH_D_R_DUR		MOUTH_CA_R_DUR		NECK_D_R_DUR		NECK_CA_R_DUR		TRUNK_D_R_DUR		TRUNK_CA_R_DUR		RAP_D_R_DUR		RAP_CA_R_DUR		LAP_D_R_DUR		LAP_CA_R_DUR		RAD_D_R_DUR		RAD_CA_R_DUR		LAD_D_R_DUR		LAD_CA_R_DUR		RLP_D_R_DUR		RLP_CA_R_DUR		LLP_D_R_DUR		LLP_CA_R_DUR		RLD_D_R_DUR		RLD_CA_R_DUR		LLD_D_R_DUR		LLD_CA_R_DUR
1S1	4	/	1	/	4	4	3	2	4	4	0	0	0	2	0	0	4	4	2	0	4	4	0	0	4	4	1	0	4	4	1	0	4	4	2	0	2	4	0	0	4	4	2	0	0	4	0	0
2S2	4	4	4	3	4	4	4	3	4	4	4	4	2	2	0	0	4	4	0	2	4	4	2	2	4	4	2	2	4	4	3	2	3	4	1	1	4	4	0	1	3	4	1	1	3	4	0	1
3S3	1	0	4	2	3	4	4	3	4	4	1	1	0	0	0	0	2	3	4	4	3	0	0	2	4	4	4	0	3	4	3	3	4	3	0	1	4	3	0	0	4	4	2	1	4	4	3	0
5S5	2	1	0	0	2	1	0	1	4	4	1	0	0	1	0	0	0	4	0	0	4	4	0	0	4	1	0	0	4	4	0	0	4	4	0	0	4	4	0	0	4	4	0	0	4	0	0	0
6S6	0	0	1	0	2	1	3	2	4	0	1	2	0	0	4	0	0	0	2	0	0	0	1	0	0	0	0	1	0	0	0	0	0	0	1	2	0	0	1	2	0	1	2	1	1	2	2	3
7S7	2	1	3	3	1	2	4	4	3	4	4	4	0	1	2	2	4	4	3	2	4	4	4	3	4	2	2	4	4	4	3	3	4	4	0	2	4	4	0	2	4	/	2	/	4	/	0	/
8DIS4	0	0	0	0	0	0	0	0	0	0	0	0	0	4	0	0	4	4	0	0	0	0	0	0	0	4	0	0	0	0	0	0	0	4	0	0	0	0	0	0	4	4	0	0	0	0	0	0
9DIS5	4	4	1	0	4	4	0	0	4	4	0	0	4	4	0	0	2	0	0	0	4	4	0	0	4	2	0	0	4	3	0	0	0	0	0	0	0	0	0	0	0	0	0	0	4	0	0	0
10DIS6	0	0	1	2	4	1	3	2	2	4	0	0	1	1	0	0	2	4	0	0	1	0	0	0	0	4	0	0	0	0	0	1	1	4	0	0	0	3	0	0	0	4	2	2	1	4	0	2
11DIS7	2	3	0	0	4	4	0	0	0	0	0	0	4	0	0	0	4	0	0	0	4	1	0	0	2	4	0	0	0	4	0	0	0	0	0	0	0	0	0	0	0	0	1	2	0	0	1	0
12DIS8	1	2	1	0	4	4	1	4	4	4	2	0	1	1	3	3	2	4	0	1	4	4	1	2	0	0	1	1	0	/	4	/	3	4	0	3	4	4	1	3	4	3	1	1	4	3	3	3
14DIS10	4	4	1	2	4	4	0	0	4	3	3	1	3	4	3	2	4	2	1	0	4	4	4	3	4	3	3	1	4	4	4	4	4	1	2	0	4	4	3	0	4	4	4	2	4	4	4	0
16DIS12	4	4	0	0	4	4	0	0	2	4	0	0	4	0	0	0	0	4	0	0	3	4	0	0	4	4	0	0	4	4	3	1	1	0	0	0	0	0	0	0	2	4	1	0	0	0	2	0
17DIS14	2	2	1	2	2	2	2	2	4	4	1	1	2	0	0	0	3	0	1	0	2	0	1	1	4	0	0	1	4	0	0	2	4	4	2	0	4	4	2	0	4	4	0	2	4	3	1	1
18DIS16	4	1	0	0	4	4	0	0	3	4	2	2	3	3	0	0	4	4	0	2	1	3	0	1	4	4	2	0	1	1	1	2	0	2	0	0	0	2	0	0	0	0	0	0	0	2	0	0
19DIS17	0	2	0	0	0	2	0	0	0	1	0	0	0	0	0	0	1	2	0	0	0	0	0	0	0	0	0	0	0	0	0	0	0	0	0	0	0	0	0	0	0	0	0	0	0	0	0	0
20DIS18	0	4	0	0	4	4	1	1	3	3	0	0	1	1	0	0	4	4	0	0	3	4	0	0	2	4	0	0	3	4	0	1	1	2	0	0	1	4	0	0	1	4	0	0	4	4	0	0
21DIS19	2	4	0	1	1	4	1	0	0	0	0	0	0	0	0	0	0	0	0	0	0	0	0	0	4	0	0	0	4	0	0	0	0	0	0	0	0	0	0	0	4	0	1	0	4	0	1	0
22DIS20	0	2	3	3	3	4	2	2	0	2	1	0	4	4	0	0	0	0	0	0	0	0	0	0	4	4	0	0	4	4	0	0	0	0	0	0	0	0	0	0	4	4	1	1	4	4	1	1

## Sheet: R_AMP
	EYES_D_R_RAMP		EYES_CA_R_RAMP		MOUTH_D_R_RAMP		MOUTH_CA_R_RAMP		NECK_D_R_RAMP		NECK_CA_R_RAMP		TRUNK_D_R_RAMP		TRUNK_CA_R_RAMP		RAP_D_R_RAMP		RAP_CA_R_RAMP		LAP_D_R_RAMP		LAP_CA_R_RAMP		RAD_D_R_RAMP		RAD_CA_R_RAMP		LAD_D_R_RAMP		LAD_CA_R_RAMP		RLP_D_R_RAMP		RLP_CA_R_RAMP		LLP_D_R_RAMP		LLP_CA_R_RAMP		RLD_D_R_RAMP		RLD_CA_R_RAMP		LLD_D_R_RAMP		LLD_CA_R_RAMP
1S1	4	/	1	/	4	4	3	2	4	4	0	0	0	1	0	0	3	2	1	0	4	4	0	0	4	4	1	0	4	4	1	0	4	3	1	0	1	2	0	0	1	4	1	0	0	4	0	0
2S2	3	3	3	2	2	2	2	2	4	3	2	2	2	1	0	0	4	4	0	2	4	3	2	2	4	4	2	1	4	4	2	2	3	2	2	2	3	3	0	2	3	4	1	1	4	4	0	1
3S3	1	0	1	1	2	2	2	2	2	1	1	1	0	0	0	0	4	4	2	2	2	0	0	1	4	4	3	0	2	1	2	1	1	4	0	2	1	4	0	0	2	3	1	2	4	3	1	0
5S5	2	1	0	0	3	2	0	1	1	1	1	0	0	1	0	0	0	2	0	0	3	2	0	0	2	4	0	0	2	4	0	0	2	2	0	0	2	2	0	0	2	3	0	0	1	0	0	0
6S6	0	0	1	0	1	1	1	1	2	0	1	1	0	0	1	0	0	0	1	0	0	0	1	0	0	0	0	1	0	0	0	0	0	0	2	1	0	0	1	2	0	2	2	2	2	3	2	2
7S7	2	1	3	2	2	2	2	2	2	2	2	1	0	1	1	1	4	4	4	3	4	4	2	3	4	2	3	3	4	4	3	3	3	4	0	2	3	4	0	2	4	/	1	/	4	/	0	/
8DIS4	0	0	0	0	0	0	0	0	0	0	0	0	0	1	0	0	1	2	0	0	0	0	0	0	0	4	0	0	0	0	0	0	0	1	0	0	0	0	0	0	2	2	0	0	0	0	0	0
9DIS5	4	4	1	0	3	3	0	0	2	2	0	0	1	1	0	0	2	0	0	0	3	2	0	0	2	2	0	0	2	2	0	0	0	0	0	0	0	0	0	0	0	0	0	0	3	0	0	0
10DIS6	0	0	1	1	1	2	1	2	3	4	0	0	1	1	0	0	1	2	0	0	1	0	0	0	0	4	0	0	0	0	0	1	1	3	0	0	0	3	0	0	0	3	2	2	1	3	0	2
11DIS7	3	3	0	0	3	3	0	0	0	0	0	0	1	0	0	0	1	0	0	0	1	4	0	0	2	2	0	0	0	3	0	0	0	0	0	0	0	0	0	0	0	0	1	1	0	0	1	0
12DIS8	1	2	1	0	1	1	1	2	1	3	1	0	2	1	1	2	1	2	0	1	2	4	1	1	0	0	2	1	0	/	2	/	1	1	0	1	2	2	1	1	3	4	1	1	4	3	2	3
14DIS10	1	2	1	1	1	1	0	0	1	1	1	1	1	1	1	1	1	2	2	0	3	4	1	2	4	3	1	2	4	4	2	1	2	1	1	0	1	4	1	0	3	3	3	1	4	4	1	0
16DIS12	4	4	0	0	4	2	0	0	4	3	0	0	2	0	0	0	0	1	0	0	3	1	0	0	2	2	0	0	4	4	3	1	1	0	0	0	0	0	0	0	4	1	3	0	0	0	3	0
17DIS14	1	2	1	1	3	2	2	2	3	2	1	1	2	0	0	0	3	0	3	0	3	0	1	1	4	0	0	1	2	0	0	1	4	3	2	0	4	3	2	0	4	4	0	2	4	3	1	1
18DIS16	4	2	0	0	2	3	0	0	3	3	1	2	2	2	0	0	3	3	0	2	3	3	0	1	3	4	2	0	2	2	2	2	0	2	0	0	0	4	0	0	0	0	0	0	0	2	0	0
19DIS17	0	2	0	0	0	1	0	0	0	1	0	0	0	0	0	0	1	2	0	0	0	0	0	0	0	0	0	0	0	0	0	0	0	0	0	0	0	0	0	0	0	0	0	0	0	0	0	0
20DIS18	0	3	0	0	3	3	1	1	2	3	0	0	1	1	0	0	2	2	0	0	4	2	0	0	2	4	0	0	3	4	0	1	1	2	0	0	1	2	0	0	1	3	0	0	3	3	0	0
21DIS19	1	1	0	2	1	2	1	0	0	0	0	0	0	0	0	0	0	0	0	0	0	0	0	0	2	0	0	0	3	0	0	0	0	0	0	0	0	0	0	0	1	0	1	0	2	0	2	0
22DIS20	0	2	3	2	1	2	1	1	0	1	1	0	1	1	0	0	0	0	0	0	0	0	0	0	3	2	0	0	3	1	0	0	0	0	0	0	0	0	0	0	1	3	2	2	1	3	2	2
